# Supplementary material for: Effect of Gelatin Coating and GO Incorporation on the Properties and Degradability of Electrospun PCL Scaffolds for Bone Tissue Regeneration
Source: Polymers (Basel). 2023 Dec 30;16(1):129. doi: 10.3390/polym16010129 (PMC10780398; doi:10.3390/polym16010129)
Supplement: Supplementary file 1 [file polymers-16-00129-s001.zip]

Archive with 1 entries (1 files):
- polymers-2778375-supplementary.pdf
